# Supplementary material for: A Novel Study of β1- and β2-Adrenergic Receptors Present on PBMCs, T Cells, Monocytes, and NK Cells by Radioligand Method: Quantitation and Correlations
Source: Int J Mol Sci. 2025 Aug 15;26(16):7894. doi: 10.3390/ijms26167894 (PMC12386878; doi:10.3390/ijms26167894)
Supplement: Supplementary file 1 [file ijms-26-07894-s001.zip › Table S1.xlsx]

## Sheet: PBMC
Donor No.	Sample	Counts, cpm	Mean	St. Error	Cells per sample
1	P1	4866	4831.33	235.044	325000
		5220
		4408
	P2	2802	2874	48.3873
		2966
		2854
	P3	3215	2979.33	176.886
		2633
		3090
	P4	2208	2055.67	79.8464
		1938
		2021
	Total cpm added	120421	121390	968.5
		122358
		Counts	Mean	St. Error
2	P1	3774	3773.67	2.02759	353000
		3770
		3777
	P2	2124	2051	63.264
		1925
		2104
	P3	2094	2117.67	35.788
		2188
		2071
	P4	1581	1468.67	59.7894
		1377
		1448
	Total cpm added	122980	123052	71.5
		123123
		Counts	Mean	St. Error
3	P1	4379	4594.33	114.211	784000
		4636
		4768
	P2	3322	3376.33	113.851
		3595
		3212
	P3	3352	3264.67	197.717
		2887
		3555
	P4	1997	2051.33	96.5649
		2239
		1918
	Total cpm added	99145	100928	1783.5
		102712
		Counts	Mean	St. Error
4	P1	5651	5471.33	192.302	504000
		5676
		5087
	P2	3774	3715.33	48.0879
		3752
		3620
	P3	3834	3725	91.5915
		3543
		3798
	P4	1779	2132	182.814
		2226
		2391
	Total cpm added	117069	115578	1491
		114087
		Counts	Mean	St. Error
5	P1	6796	5477.33	663.398	431000
		4945
		4691
	P2	3230	3275.33	103.548
		3473
		3123
	P3	3103	3051.67	25.9829
		3033
		3019
	P4	2683	2659.67	53.2552
		2738
		2558
	Total cpm added	118953	118599	289.04
		118245
		Counts	Mean	St. Error
6	P1	4214	4278	91.2433	216000
		4162
		4458
	P2	2867	2943.67	70.7515
		2879
		3085
	P3	3217	3114.33	59.7616
		3010
		3116
	P4	2263	2154	59.079
		2139
		2060
	Total cpm added	109682	110506	672.385
		111329
		Counts	Mean	St. Error
7	P1	8376	8287.33	117.781	340000
		8054
		8432
	P2	5508	5615.67	121.935
		5480
		5859
	P3	5233	5056	89.2132
		4987
		4948
	P4	4183	4088.33	142.063
		4273
		3809
	Total cpm added	115003	114913	73.4847
		114823
		Counts	Mean	St. Error
8	P1	4470	4631.67	154.227	424000
		4485
		4940
	P2	2374	2414	51.9262
		2517
		2351
	P3	2681	2676.33	97.6001
		2505
		2843
	P4	2366	2314	85.4576
		2147
		2429
	Total cpm added	111763	111950	152.685
		112137
		Counts	Mean	St. Error
9	P1	11015	11795	394.083	685000
		12087
		12283
	P2	6143	6913	388.647
		7390
		7206
	P3	7081	6913.67	92.1762
		6763
		6897
	P4	4258	4589.33	167.038
		4792
		4718
	Total cpm added	98162	98090	58.7878
		98018
		Counts	Mean	St. Error
10	P1	6432	5613.67	565.259	448000
		5880
		4529
	P2	3592	4321	369.65
		4792
		4579
	P3	4352	4279	45.31
		4289
		4196
	P4	2292	2613.33	174.066
		2658
		2890
	Total cpm added	128245	126476	1444.79
		124706
		Counts	Mean	St. Error
11	P1	4377	3648	377.111	238000
		3451
		3116
	P2	2476	2382	54.5619
		2383
		2287
	P3	2385	2425	23.388
		2466
		2424
	P4	1337	1383	70.2662
		1521
		1291
	Total cpm added	125803	124991	662.995
		124179
		Counts	Mean	St. Error
12	P1	4249	4716.67	235.369	392000
		4997
		4904
	P2	3348	3541	101.323
		3584
		3691
	P3	3413	3762	294.778
		4348
		3525
	P4	2563	2434	101.838
		2233
		2506
	Total cpm added	137996	139457	1192.9
		140918
		Counts	Mean	St. Error
13	P1	7949	7769.67	93.8515	473000
		7632
		7728
	P2	5656	6095	242.735
		6135
		6494
	P3	6102	6568.67	314.409
		7167
		6437
	P4	3584	3536	110.036
		3698
		3326
	Total cpm added	141039	142214	959.383
		143389
		Counts	Mean	St. Error
14	P1
	P2
	P3
	P4
	Total cpm added
		Counts	Mean	St. Error
15	P1	4620	4843.67	130.801	224000
		5073
		4838
	P2	4174	4204.67	37.3556
		4161
		4279
	P3	4964	4548.67	207.718
		4333
		4349
	P4	3446	2942	252.482
		2717
		2663
	Total cpm added	151368	151290	63.2785
		151213
		Counts	Mean	St. Error
16	P1	3515	3758.33	252.893	301000
		4264
		3496
	P2	2331	2615	167.539
		2603
		2911
	P3	2915	2687	114.374
		2589
		2557
	P4	1763	1949.33	155.435
		1827
		2258
	Total cpm added	121945	125782	3132.49
		129618
		Counts	Mean	St. Error
17	P1	3567	3601	17.6163	316000
		3610
		3626
	P2	3035	2679.33	179.146
		2539
		2464
	P3	2411	2345	91.0604
		2459
		2165
	P4	1625	1632.67	60.4548
		1532
		1741
	Total cpm added	125549	126268	587.469
		126988
		Counts	Mean	St. Error
18	P1	6167	6235.67	150.05	214000
		6523
		6017
	P2	5269	5468	144.503
		5749
		5386
	P3	5241	5374	79.5131
		5365
		5516
	P4	3442	3469.33	203.686
		3835
		3131
	Total cpm added	124680	121340	2726.69
		118001
		Counts	Mean	St. Error
19	P1	7041	6806.67	136.858	301000
		6567
		6812
	P2	3882	3831	33.828
		3844
		3767
	P3	3915	4061	93.0717
		4034
		4234
	P4	2610	2568.67	46.4232
		2620
		2476
	Total cpm added	86913	87433	424.578
		87953
		Counts	Mean	St. Error
20	P1	2806	2718.67	89.3408	364000
		2810
		2540
	P2	1850	1869	17.0392
		1854
		1903
	P3	1780	1819.33	49.67
		1760
		1918
	P4	1168	1233.33	34.8441
		1287
		1245
	Total cpm added	92815	91549	1033.68
		90283
		Counts	Mean	St. Error
21	P1	2356	2407.33	37.3512	287000
		2480
		2386
	P2	1855	2155.67	181.778
		2129
		2483
	P3	2133	2338.67	160.527
		2228
		2655
	P4	1579	1435.67	134.434
		1167
		1561
	Total cpm added	86672	88251.5	1289.66
		89831
		Counts	Mean	St. Error
22	P1	4635	4631.67	7.12585	518000
		4618
		4642
	P2	4035	4154.67	70.4754
		4150
		4279
	P3	4060	4218	82.1462
		4336
		4258
	P4	2205	2210.33	9.6148
		2197
		2229
	Total cpm added	67503	62424.5	4146.58
		57346
		Counts	Mean	St. Error
23	P1	5870	5827.5	34.7011	380000
		5785
	P2	4962	4975.5	11.0227
		4989
	P3	4792	4836	35.9258
		4880
	P4	2980	3010	24.4949
		3040
	Total cpm added	103398	103634	193.101
		103871
		Counts	Mean	St. Error
24	P1	2708	2973.33	132.819	455000
		3095
		3117
	P2	2657	2853.67	141.818
		3129
		2775
	P3	2802	2689.33	97.107
		2496
		2770
	P4	2374	2560.67	135.861
		2483
		2825
	Total cpm added	138700	138950	204.124
		139200

## Sheet: Monocytes
Donor No.	Sample	Counts, cpm	Mean	St. Error	Cells per sample
1	P1	3423	3530.67	101.236	154000
		3436
		3733
	P2	1865	1911.67	70.9209
		1819
		2051
	P3	2302	2281	14.5717
		2253
		2288
	P4	987	1018	27.0986
		995
		1072
	Total cpm added	120421	121390	968.5
		122358
		Counts	Mean	St. Error
2	P1	2539	2854.67	159.391	224000
		3051
		2974
	P2	2219	2043	121.062
		2099
		1811
	P3	1786	1829	21.5174
		1852
		1849
	P4	866	854.667	55.1402
		754
		944
	Total cpm added	122980	123052	71.5
		123123
		Counts	Mean	St. Error
3	P1	4221	4346.67	64.6692	455000
		4383
		4436
	P2	3084	3245.33	80.9163
		3337
		3315
	P3	3164	3062	51.8298
		3027
		2995
	P4	1709	1638.33	50.7094
		1666
		1540
	Total cpm added	99145	100928	1783.5
		102712
		Counts	Mean	St. Error
4	P1	4083	4145	31.0054	336000
		4177
		4175
	P2	3037	3138.33	171.066
		3472
		2906
	P3	2894	2858	18.3303
		2846
		2834
	P4	1273	1267.33	80.0132
		1126
		1403
	Total cpm added	117069	115578	1491
		114087
		Counts	Mean	St. Error
5	P1	3023	3064	31.9739	197000
		3042
		3127
	P2	2302	2394.33	48.285
		2416
		2465
	P3	2165	2312.67	92.4956
		2483
		2290
	P4	1204	1167.67	18.2787
		1153
		1146
	Total cpm added	118953	118599	354
		118245
		Counts	Mean	St. Error
6	P1	1558	1728	167.009	221000
		2062
		1564
	P2	749	846.333	161.102
		1161
		629
	P3	1168	1082.33	123.971
		838
		1241
	P4	629	624.667	147.529
		878
		367
	Total cpm added	109682	110506	823.5
		111329
		Counts	Mean	St. Error
7	P1	7078	7180.33	170.388	303000
		7513
		6950
	P2	5743	5742.67	14.1461
		5718
		5767
	P3	5514	5343	143.447
		5058
		5457
	P4	3163	3282	61.2944
		3367
		3316
	Total cpm added	115003	114913	90
		114823
		Counts	Mean	St. Error
8	P1	2525	2686	106.775	274000
		2645
		2888
	P2	1956	2048	91.0018
		2230
		1958
	P3	2130	2111.33	44.8603
		2026
		2178
	P4	1087	1050	35.5106
		1084
		979
	Total cpm added	111763	111950	187
		112137
		Counts	Mean	St. Error
9	P1	7886	8335	241.572	477000
		8405
		8714
	P2	6616	6490.33	72.7469
		6364
		6491
	P3	6044	6061.33	100.832
		5896
		6244
	P4	3047	2719.33	178.219
		2434
		2677
	Total cpm added	98162	98090	72
		98018
		Counts	Mean	St. Error
10	P1	5392	5951.33	280.766	532000
		6188
		6274
	P2	4861	4701	80.7486
		4640
		4602
	P3	4428	4543.33	64.7491
		4550
		4652
	P4	2199	2159	50.8626
		2220
		2058
	Total cpm added	128245	126476	1769.5
		124706
		Counts	Mean	St. Error
11	P1	3121	3790	335.2	185000
		4162
		4087
	P2	3251	3313.33	44.7002
		3289
		3400
	P3	2148	2268.33	60.2504
		2323
		2334
	P4	1134	1081	53.5008
		1135
		974
	Total cpm added	125803	124991	812
		124179
		Counts	Mean	St. Error
12	P1	2803	3040	118.602	225000
		3167
		3150
	P2	2235	2194.67	64.7105
		2068
		2281
	P3	2150	2483.33	215.64
		2887
		2413
	P4	1115	1183.67	54.8098
		1292
		1144
	Total cpm added	137996	139457	1461
		140918
		Counts	Mean	St. Error
13	P1	7568	8407	419.572	361000
		8840
		8813
	P2	7837	7390.67	226.544
		7235
		7100
	P3	4609	4844.67	133.179
		4855
		5070
	P4	2257	2497	136.588
		2730
		2504
	Total cpm added	141039	142214	1175
		143389
		Counts	Mean	St. Error
14	P1	5252	5605.33	178.323	300000
		5740
		5824
	P2	4887	4860	23.1157
		4814
		4879
	P3	4556	4627	85.9089
		4527
		4798
	P4	2563	2576.33	41.5304
		2512
		2654
	Total cpm added	115336	110633	4703
		105930
		Counts	Mean	St. Error
15	P1	4239	4554.67	161.528	217000
		4772
		4653
	P2	4123	3943.67	120.335
		3993
		3715
	P3	2323	2441	92.3255
		2377
		2623
	P4	1993	2258.33	140.288
		2312
		2470
	Total cpm added	151368	151290	77.5
		151213
		Counts	Mean	St. Error
16	P1	2770	3051	252.076	227000
		2829
		3554
	P2	2359	2552.67	139.738
		2475
		2824
	P3	1377	1344	44.456
		1256
		1399
	P4	697	654.333	26.7665
		605
		661
	Total cpm added	121945	125782	3836.5
		129618
		Counts	Mean	St. Error
17	P1	2585	2559	53.563	199000
		2636
		2456
	P2	2539	2349	105.887
		2173
		2335
	P3	1627	1638	41.6453
		1715
		1572
	P4	945	859.333	49.0793
		775
		858
	Total cpm added	125549	126268	719.5
		126988
		Counts	Mean	St. Error
18	P1	5105	5262	159.004	315000
		5101
		5580
	P2	4814	4797.67	83.2513
		4933
		4646
	P3	3311	3387.33	42.5297
		3458
		3393
	P4	1343	1435.33	52.5558
		1525
		1438
	Total cpm added	124680	121340	3339.5
		118001
		Counts	Mean	St. Error
19	P1	5744	6113	189.713	227000
		6374
		6221
	P2	4244	4185.67	82.4102
		4023
		4290
	P3	3183	3146.33	66.6567
		3017
		3239
	P4	1473	1358.67	62.6746
		1346
		1257
	Total cpm added	86913	87433	520
		87953
		Counts	Mean	St. Error
20	P1	1368	1395.67	55.7265	224000
		1503
		1316
	P2	1089	1082	27.6466
		1126
		1031
	P3	853	836	17.5024
		801
		854
	P4	396	394.333	0.881917
		394
		393
	Total cpm added	92815	91549	1266
		90283
		Counts	Mean	St. Error
21	P1	2347	2503	92.7739	273000
		2668
		2494
	P2	2221	2307	48.8092
		2390
		2310
	P3	1864	1859.33	25.5103
		1901
		1813
	P4	758	758.333	35.5074
		697
		820
	Total cpm added	86672	88251.5	1579.5
		89831
		Counts	Mean	St. Error
22	P1	4674	4531	161.335	385000
		4710
		4209
	P2	4600	4564.67	33.3533
		4498
		4596
	P3	4408	4680.67	281.209
		5243
		4391
	P4	1650	1530	60.025
		1473
		1467
	Total cpm added	67503	62424.5	5078.5
		57346
		Counts	Mean	St. Error
23	P1	5569	5597	22.8619	480200
		5625
	P2	4980	4960	16.3299
		4940
	P3	4725	4827.5	83.6909
		4930
	P4	2436	2422	11.431
		2408
	Total cpm added	103398	103634	236.5
		103871
		Counts	Mean	St. Error
24	P1	2919	3002.33	175.341	568000
		2749
		3339
	P2	2903	2852	54.0278
		2909
		2744
	P3	1869	1918.33	54.9252
		2028
		1858
	P4	1099	1080	13.0512
		1086
		1055
	Total cpm added	138700	138950	250
		139200

## Sheet: T-Lymphoсуtes
Donor No.	Sample	Counts, cpm	Mean	St. Error	Cells per sample
1	P1	3248	3678.67	217.337	525000
		3945
		3843
	P2	1071	1107.33	18.6756
		1133
		1118
	P3	1219	1152	33.6502
		1113
		1124
	P4	780	855.333	47.4564
		943
		843
	Total cpm added	113013	112038	975.5
		111062
		Counts	Mean	St. Error
2	P1	2259	2253.67	55.4897	634000
		2155
		2347
	P2	483	721.667	126.557
		768
		914
	P3	923	866.667	43.0981
		782
		895
	P4	911	888.333	50.9291
		791
		963
	Total cpm added	115662	108976	6686.5
		102289
		Counts	Mean	St. Error
3	P1	2240	2137	65.2865	861000
		2155
		2016
	P2	1256	1405.33	219.765
		1122
		1838
	P3	1521	1172.33	174.609
		981
		1015
	P4	984	1130	74.6458
		1176
		1230
	Total cpm added	106486	104832	1654
		103178
		Counts	Mean	St. Error
4	P1	4864	4476.67	220.336	1001000
		4101
		4465
	P2	2418	2518.33	50.2073
		2565
		2572
	P3	2547	2632.67	65.7934
		2762
		2589
	P4	2059	2348.67	145.639
		2520
		2467
	Total cpm added	111789	112110	321
		112431
		Counts	Mean	St. Error
5	P1	3409	2892.33	270.511	742000
		2773
		2495
	P2	1953	1907.33	82.0494
		1748
		2021
	P3	1698	1760	31.0054
		1790
		1792
	P4	1622	1727.33	54.6087
		1805
		1755
	Total cpm added	108034	109417	1383
		110800
		Counts	Mean	St. Error
6	P1	1404	1182.67	111.209	350000
		1053
		1091
	P2	683	682	32.6241
		625
		738
	P3	759	713.333	25.208
		672
		709
	P4	850	812.667	23.2475
		770
		818
	Total cpm added	95650	94819	831
		93988
		Counts	Mean	St. Error
7	P1	4734	3860.33	443.581	516000
		3290
		3557
	P2	1253	1158.67	67.4446
		1195
		1028
	P3	530	1002.33	236.7
		1266
		1211
	P4	1260	1214	24.379
		1177
		1205
	Total cpm added	106009	103564	2444.5
		101120
		Counts	Mean	St. Error
8	P1	1837	1604.33	116.425	516000
		1496
		1480
	P2	780	721	34.9619
		724
		659
	P3	657	759.333	52.3906
		830
		791
	P4	756	774.333	41.7226
		713
		854
	Total cpm added	109422	110984	1562
		112546
		Counts	Mean	St. Error
9	P1	3896	4005.33	58.0842	613000
		4026
		4094
	P2	2927	2539	200.69
		2256
		2434
	P3	2567	2643.67	43.0671
		2648
		2716
	P4	2163	2111.33	34.08
		2047
		2124
	Total cpm added	114217	114628	411
		115039
		Counts	Mean	St. Error
10	P1	1830	1716	95.1683	429000
		1791
		1527
	P2	697	734.333	54.1274
		841
		665
	P3	236	524	150.877
		746
		590
	P4	716	724.333	12.5477
		749
		708
	Total cpm added	111930	113254	1324.5
		114579
		Counts	Mean	St. Error
11	P1	916	852.667	120.29	270000
		620
		1022
	P2	533	614.667	59.7281
		731
		580
	P3	532	611.333	55.8102
		583
		719
	P4	550	597.333	24.0093
		628
		614
	Total cpm added	124916	124918	2
		124920
		Counts	Mean	St. Error
12	P1	898	998	51.449	321000
		1069
		1027
	P2	406	539.333	67.1549
		592
		620
	P3	515	604	46.0471
		628
		669
	P4	595	650	30.9246
		653
		702
	Total cpm added	115813	115846	32.5
		115878
		Counts	Mean	St. Error
13	P1	1245	1580	178.231	417000
		1642
		1853
	P2	725	730.667	13.2958
		756
		711
	P3	684	790.667	53.8589
		831
		857
	P4	579	597.667	43.1676
		680
		534
	Total cpm added	121259	117781	3478
		114303
		Counts	Mean	St. Error
14	P1
	P2
	P3
	P4
	Total cpm added
		Counts	Mean	St. Error
15	P1	1727	1650.33	50.1476	428000
		1556
		1668
	P2	1232	1393.67	114.517
		1334
		1615
	P3	1567	1519.33	29.2935
		1466
		1525
	P4	1329	1204.67	62.2798
		1149
		1136
	Total cpm added	138931	143536	4605.5
		148142
		Counts	Mean	St. Error
16	P1	838	967.667	129.167	267000
		1226
		839
	P2	558	594.667	23.3333
		588
		638
	P3	672	1026	376.724
		627
		1779
	P4	703	629	39.7157
		567
		617
	Total cpm added	133878	135172	1293.5
		136465
		Counts	Mean	St. Error
17	P1	1712	1301	207.399	356000
		1047
		1144
	P2	1126	951.667	88.1293
		887
		842
	P3	731	814.333	51.0207
		907
		805
	P4	690	774.333	51.9305
		764
		869
	Total cpm added	110943	112608	1665.5
		114274
		Counts	Mean	St. Error
18	P1	1654	1167.67	351.033	335000
		1363
		486
	P2	994	1011.67	16.6767
		996
		1045
	P3	1124	1080.67	47.3896
		1132
		986
	P4	1147	1048.33	49.3333
		999
		999
	Total cpm added	111704	114802	3097.5
		117899
		Counts	Mean	St. Error
19	P1	2907	2480.33	409.784	335000
		1661
		2873
	P2	704	1040.33	170.296
		1162
		1255
	P3	1433	1266.67	94.4393
		1106
		1261
	P4	1223	1129	83.7198
		962
		1202
	Total cpm added	83260	83773	513
		84286
		Counts	Mean	St. Error
20	P1	1137	1082	27.6827	630000
		1060
		1049
	P2	719	711	36.5923
		644
		770
	P3	801	815.333	8.37324
		830
		815
	P4	471	503.667	27.8169
		559
		481
	Total cpm added	90815	90752	63
		90689
		Counts	Mean	St. Error
21	P1	820	741.333	85.7619	308000
		570
		834
	P2	673	678.667	25.8478
		637
		726
	P3	642	694.667	28.9904
		700
		742
	P4	814	831.333	11.8509
		826
		854
	Total cpm added	80925	80454.5	470.5
		79984
		Counts	Mean	St. Error
22	P1	1393	1466.33	39.8427	770000
		1476
		1530
	P2	1298	1331.33	22.8206
		1321
		1375
	P3	1333	1255	78
		1333
		1099
	P4	962	978.333	16.8358
		961
		1012
	Total cpm added	72230	73681.5	1451.5
		75133
		Counts	Mean	St. Error
23	P1	1646	1666	16.3299	623000
		1686
	P2	1258	1220.5	30.6186
		1183
	P3	1206	1188.5	14.2887
		1171
	P4	978	1051	59.6043
		1124
	Total cpm added	94211	94805.5	594.5
		95400
		Counts	Mean	St. Error
24	P1	1137	1178	33.7787	642000
		1152
		1245
	P2	1049	913.667	73.7955
		897
		795
	P3	1199	939	130.012
		812
		806
	P4	1105	1108.67	66.7092
		1226
		995
	Total cpm added	146200	146400	200
		146600

## Sheet: NK cells
					Table S3. Primary data (the results of radioactivity measurements) obtained in the experiment on the binding of 125I-labeled ligand to PBMCs and isolated cell subpopulations under different conditions
Donor No.	Sample	Counts, cpm	Mean	St. Error	Cells per sample
1	P1	6617	6778.67	86.9527	504000
		6804
		6915
	P2	1418	1509.33	49.0487
		1586
		1524
	P3	1201	1272	58.9435
		1226
		1389
	P4	898	831.667	70.3712
		906
		691
	Total cpm added	113013	112038	975.5
		111062
		Counts	Mean	St. Error
2	P1	3058	3040.67	18.8532	248000
		3003
		3061
	P2	835	800	40.6243
		719
		846
	P3	984	868.667	64.2322
		860
		762
	P4	527	605	97.0893
		490
		798
	Total cpm added	115662	108976	6686.5
		102289
		Counts	Mean	St. Error
3	P1	888	923.667	17.8543	127000
		940
		943
	P2	309	326	28.7112
		287
		382
	P3	359	376.667	9.06152
		389
		382
	P4	310	320.333	17.7983
		296
		355
	Total cpm added	106486	104832	1654
		103178
		Counts	Mean	St. Error
4	P1	11805	12304.7	292.808	1190000
		12290
		12819
	P2	8227	8041	93.7141
		7968
		7928
	P3	7618	7988.33	193.873
		8273
		8074
	P4	5740	5958	192.586
		6342
		5792
	Total cpm added	111789	112110	321
		112431
		Counts	Mean	St. Error
5	P1	4128	4226.67	49.8174	320000
		4264
		4288
	P2	1072	1038	34.5012
		969
		1073
	P3	985	1028	27.4287
		1079
		1020
	P4	989	1005.33	48.8956
		930
		1097
	Total cpm added	108034	109417	1383
		110800
		Counts	Mean	St. Error
6	P1	3379	3524	80.9835	182000
		3659
		3534
	P2	792	815.333	34.3721
		771
		883
	P3	441	750	160.531
		980
		829
	P4	584	628.667	53.3927
		567
		735
	Total cpm added	95650	94819	831
		93988
		Counts	Mean	St. Error
7	P1	2183	2392	111.939	127000
		2427
		2566
	P2	753	757.667	5.696
		769
		751
	P3	780	797.333	44.7263
		730
		882
	P4	688	609	41.0731
		589
		550
	Total cpm added	106009	103564	2444.5
		101120
		Counts	Mean	St. Error
8	P1	2989	3049.67	125.541	301000
		3291
		2869
	P2	766	656.333	55.107
		592
		611
	P3	583	636.667	40.9159
		717
		610
	P4	550	493.333	28.4273
		461
		469
	Total cpm added	109422	110984	1562
		112546
		Counts	Mean	St. Error
9	P1	11974	11904.3	115.92	644000
		12061
		11678
	P2	4177	4200.33	160.927
		4490
		3934
	P3	3829	4137.67	154.855
		4270
		4314
	P4	2972	2742.67	115.247
		2648
		2608
	Total cpm added	114217	114628	411
		115039
		Counts	Mean	St. Error
10	P1	5545	5769.33	153.894	560000
		5699
		6064
	P2	1881	1732.67	74.6376
		1644
		1673
	P3	1742	1764	58.2065
		1676
		1874
	P4	1116	1042.67	37.8124
		990
		1022
	Total cpm added	111930	113254	1324.5
		114579
		Counts	Mean	St. Error
11	P1	2600	2600.67	36.9519	284000
		2665
		2537
	P2	913	954.667	75.9481
		1102
		849
	P3	562	659.333	66.6992
		787
		629
	P4	431	402.333	15.4524
		378
		398
	Total cpm added	124916	124918	2
		124920
		Counts	Mean	St. Error
12	P1	4491	4739	126.132	342000
		4903
		4823
	P2	2767	2199	290.159
		1812
		2018
	P3	982	1022	59.4671
		945
		1139
	P4	472	498.667	44.2053
		439
		585
	Total cpm added	115813	115846	32.5
		115878
		Counts	Mean	St. Error
13	P1	3962	4106.33	123.928	342000
		4004
		4353
	P2	1719	1658	48.5833
		1693
		1562
	P3	1719	1693.67	27.3577
		1723
		1639
	P4	836	1093.33	138.548
		1133
		1311
	Total cpm added	121259	117781	3478
		114303
		Counts	Mean	St. Error
14	P1
	P2
	P3
	P4
	Total cpm added
		Counts	Mean	St. Error
15	P1	3266	3254.67	174.452	311000
		3551
		2947
	P2	1968	1747	111.987
		1605
		1668
	P3	1062	1080.33	11.3186
		1078
		1101
	P4	627	677.667	40.1719
		649
		757
	Total cpm added	138931	143536	4605.5
		148142
		Counts	Mean	St. Error
16	P1	1410	1532.33	85.1084	158000
		1696
		1491
	P2	529	556.667	17.1302
		553
		588
	P3	453	413.333	32.4568
		349
		438
	P4	280	346.667	38.9801
		415
		345
	Total cpm added	133878	135172	1293.5
		136465
		Counts	Mean	St. Error
17	P1	3669	3878.67	165.361	363000
		3762
		4205
	P2	1288	1277.33	7.05534
		1264
		1280
	P3	1074	1167.67	74.5662
		1114
		1315
	P4	833	698.667	82.0088
		550
		713
	Total cpm added	110943	112608	1665.5
		114274
		Counts	Mean	St. Error
18	P1	2930	3082.33	81.9763	210000
		3211
		3106
	P2	2146	2291.33	146.334
		2144
		2584
	P3	2061	1853	105.078
		1775
		1723
	P4	735	708	16.1967
		710
		679
	Total cpm added	111704	114802	3097.5
		117899
		Counts	Mean	St. Error
19	P1	5303	5755.33	227.687	210000
		5936
		6027
	P2	1236	1254	17.5024
		1237
		1289
	P3	852	799	35.3412
		732
		813
	P4	427	424.333	25.4384
		379
		467
	Total cpm added	83260	83773	513
		84286
		Counts	Mean	St. Error
20	P1	1723	1641.67	130.073	127000
		1387
		1815
	P2	673	820.667	75.2869
		920
		869
	P3	879	946	34.6747
		964
		995
	P4	734	667.667	33.5278
		626
		643
	Total cpm added	90815	90752	63
		90689
		Counts	Mean	St. Error
21	P1	2375	2311.33	111.176	350000
		2464
		2095
	P2	1628	1608.67	39.3121
		1533
		1665
	P3	1268	987.333	203.392
		592
		1102
	P4	1053	985	35.2326
		967
		935
	Total cpm added	80925	80454.5	470.5
		79984
		Counts	Mean	St. Error
22	P1	1700	1616.5	68.1775	280000
		1533
	P2	941	954	10.6145
		967
	P3	895	1082.5	153.093
		1270
	P4	611	615.5	3.67423
		620
	Total cpm added	94211	94805.5	594.5
		95400
		Counts	Mean	St. Error
23	P1	2035	2109	83.6799	676000
		2016
		2276
	P2	1402	1023.33	189.84
		810
		858
	P3	1283	980.333	152.321
		799
		859
	P4	698	738	20.0083
		759
		757
	Total cpm added	146200	146400	200
		146600
		Counts	Mean	St. Error
24	P1	1723	1641.67	130.073	127000
		1387
		1815
	P2	673	820.667	75.2869
		920
		869
	P3	879	946	34.6747
		964
		995
	P4	734	667.667	33.5278
		626
		643
	Total cpm added	90815	90752	63
		90689
